# Supplementary material for: High-Grade Glioma Treatment Response Monitoring Biomarkers: A Position Statement on the Evidence Supporting the Use of Advanced MRI Techniques in the Clinic, and the Latest Bench-to-Bedside Developments. Part 2: Spectroscopy, Chemical Exchange Saturation, Multiparametric Imaging, and Radiomics
Source: Front Oncol. 2022 Feb 28;11:811425. doi: 10.3389/fonc.2021.811425 (PMC8948428; doi:10.3389/fonc.2021.811425)
Supplement: Supplementary file 1 [file DataSheet_1.zip]

Archive with 1 entries (1 files):
- Supplementary Material - Part 2.docx
